# Supplementary material for: STEED: A data mining tool for automated extraction of experimental parameters and risk of bias items from in vivo publications
Source: PLoS One. 2024 Nov 26;19(11):e0311358. doi: 10.1371/journal.pone.0311358 (PMC11594395; doi:10.1371/journal.pone.0311358)
Supplement: S2 File — (XLSX) [file pone.0311358.s002.xlsx]

## Sheet: Training
Author_year	Title	Species	Sex	Model	Outcome_histology	Outcome_imaging	Outcome_behaviour	Randomization	Blinding	Welfare	Conflict	Samplesize	ARRIVE	Datastatement
Allodi, 2021	Locomotor deficits in a mouse model of ALS are paralleled by loss of V1-interneuron connections onto fast motor neurons	Mouse	both	G93A-SOD1	1	0	1	1	1	1	1	0	0	1
Anzilotti, 2021	Prolonged NCX activation prevents SOD1 accumulation, reduces neuroinflammation, ameliorates motor behavior and prolongs survival in a ALS mouse model	Mouse	both	G93A-SOD1	1	0	1	1	1	1	1	0	0	0
Apolloni, 2021	Novel P2X7 Antagonist Ameliorates the Early Phase of ALS Disease and Decreases Inflammation and Autophagy in SOD1-G93A Mouse Model	Mouse	female	G93A-SOD1	1	0	1	1	1	1	1	0	0	0
Arnoux, 2021	Evaluation of a 5-HT(2B) receptor agonist in a murine model of amyotrophic lateral sclerosis	Mouse	both	G86R-SOD1	1	0	1	1	1	1	1	0	1	0
Bayer, 2021	Disruption of orbitofrontal-hypothalamic projections in a murine ALS model and in human patients	Mouse	male	G93A-SOD1	1	0	0	1	1	1	1	1	0	1
Burg, 2021	Histone Deacetylase Inhibition Regulates Lipid Homeostasis in a Mouse Model of Amyotrophic Lateral Sclerosis	Mouse	both	FUS	0	0	0	1	0	1	1	0	0	1
Casola, 2021	Circulating myomiRs in Muscle Denervation: From Surgical to ALS Pathological Condition	Mouse	NA	G93A-SOD1	0	0	0	1	0	0	1	0	0	1
Chen, 2021	Overexpression of ferroptosis defense enzyme Gpx4 retards motor neuron disease of SOD1G93A mice	Mouse	both	G93A-SOD1	1	0	1	1	0	1	1	0	1	0
Cocozza, 2021	The feeding behaviour of Amyotrophic Lateral Sclerosis mouse models is modulated by the Ca(2+) -activated K(Ca) 3.1 channels	Mouse	male	G93A-SOD1, A315T-TDP43	1	0	1	1	1	1	1	1	1	1
Cieminski, 2021	Swim training affects Akt signaling and ameliorates loss of skeletal muscle mass in a mouse model of amyotrophic lateral sclerosis	Mouse	male	G93A-SOD1	0	0	1	1	0	1	1	0	1	1
Dzik, 2021	Swim Training Ameliorates Hyperlocomotion of ALS Mice and Increases Glutathione Peroxidase Activity in the Spinal Cord	Mouse	male	G93A-SOD1	0	0	1	1	1	1	1	0	0	1
Fabbrizio, 2021	Contingent intramuscular boosting of P2XR7 axis improves motor function in transgenic ALS mice	Mouse	both	G93A-SOD1	1	0	1	1	0	1	1	1	0	1
Fernández-Beltrán, 2021	A Transcriptomic Meta-Analysis Shows Lipid Metabolism Dysregulation as an Early Pathological Mechanism in the Spinal Cord of SOD1 Mice	Mouse	female	G93A-SOD1	0	0	0	0	0	1	1	0	0	1
Ferrer-Donato, 2021	Alterations in Leptin Signaling in Amyotrophic Lateral Sclerosis (ALS)	Mouse	male	A315T-TDP43	0	0	0	0	0	1	1	0	0	0
Garbuzova-Davis, 2021	Beneficial Effects of Transplanted Human Bone Marrow Endothelial Progenitors on Functional and Cellular Components of Blood-Spinal Cord Barrier in ALS Mice	Mouse	male	G93A-SOD1	1	0	0	1	0	1	1	0	0	0
Gento-Caro, 2022	Targeting autotaxin impacts disease advance in the SOD1-G93A mouse model of amyotrophic lateral sclerosis	Mouse, Rat	mice: male, rats: both	mice: G93A-SOD1, rats: Wistar	1	0	1	0	1	1	1	0	0	1
Gómez-Almería, 2021	BiP Heterozigosity Aggravates Pathological Deterioration in Experimental Amyotrophic Lateral Sclerosis	Mouse	male	G93A-SOD1	1	0	1	0	0	1	1	0	1	1
Gouel, 2022	Whole and fractionated human platelet lysate biomaterials-based biotherapy induces strong neuroprotection in experimental models of amyotrophic lateral sclerosis	Mouse	male	G86R-SOD1	0	0	0	0	1	1	1	0	0	0
Keerie, 2021	The GLP-1 receptor agonist, liraglutide, fails to slow disease progression in SOD1(G93A) and TDP-43(Q331K) transgenic mouse models of ALS	Mouse	female	G93A-SOD1, Q331K-TDP43	1	0	1	1	0	1	1	1	1	1
Keskin, 2021	Peripheral administration of SOD1 aggregates does not transmit pathogenic aggregation to the CNS of SOD1 transgenic mice	Mouse	both	G85R-SOD1	1	0	1	0	0	1	1	0	0	1
La Cognata, 2021	CXCR2 increases in ALS cortical neurons and its inhibition prevents motor neuron degeneration in vitro and improves neuromuscular function in SOD1G93A mice	Mouse	both	G93A-SOD1	1	0	1	1	1	1	1	1	0	1
Leermakers, 2021	Alterations in fast-twitch muscle membrane conductance regulation do not explain decreased muscle function of SOD1(G93A) rats	Rat	female	G93A-SOD1	0	0	1	0	0	1	1	0	0	1
Li, 2021	R13 preserves motor performance in SOD1(G93A) mice by improving mitochondrial function	Mouse	NA	G93A-SOD1	1	0	1	0	0	1	1	0	0	0
Lum, 2021	CuATSM improves motor function and extends survival but is not tolerated at a high dose in SOD1(G93A) mice with a C57BL/6 background	Mouse	both	G93A-SOD1	1	0	1	0	1	1	1	0	1	0
MacLean, 2021	Microglia RAGE exacerbates the progression of neurodegeneration within the SOD1(G93A) murine model of amyotrophic lateral sclerosis in a sex-dependent manner	Mouse	both	G93A-SOD1	1	0	1	1	1	1	1	0	0	1
Malada Edelstein, 2021	Early upregulation of cytosolic phospholipase A(2)α in motor neurons is induced by misfolded SOD1 in a mouse model of amyotrophic lateral sclerosis	Mouse	male	G93A-SOD1	1	0	1	0	1	1	1	0	0	1
Massopust, 2022	KLF15 overexpression in myocytes fails to ameliorate ALS-related pathology or extend the lifespan of SOD1G93A mice	Mouse	both	G93A-SOD1	1	0	1	1	1	1	1	0	0	0
McDonald, 2021	Glucose clearance and uptake is increased in the SOD1(G93A) mouse model of amyotrophic lateral sclerosis through an insulin-independent mechanism	Mouse	both	G93A-SOD1	1	0	1	0	1	1	1	1	1	0
Méndez-López, 2021	Progressive Mitochondrial SOD1(G93A) Accumulation Causes Severe Structural, Metabolic and Functional Aberrations through OPA1 Down-Regulation in a Mouse Model of Amyotrophic Lateral Sclerosis	Mouse	NA	G93A-SOD1	1	0	1	0	0	1	1	0	0	1
Milani, 2021	Targeting S100A4 with niclosamide attenuates inflammatory and profibrotic pathways in models of amyotrophic lateral sclerosis	Mouse	male	FUS	1	0	0	1	0	1	1	1	1	1
Minj, 2021	Nrf2/HO-1 Signaling Activator Acetyl-11-keto-beta Boswellic Acid (AKBA)-Mediated Neuroprotection in Methyl Mercury-Induced Experimental Model of ALS	Rat	NA	MeHg	1	1	1	1	0	1	1	1	0	1
Ohashi, 2021	GLT1 gene delivery based on bone marrow-derived cells ameliorates motor function and survival in a mouse model of ALS	Mouse	female	G93A-SOD1	1	0	1	1	0	1	1	0	1	1
Orienti, 2021	Fenretinide Beneficial Effects on Amyotrophic Lateral Sclerosis-associated SOD1(G93A) Mutant Protein Toxicity: In Vitro and In Vivo Evidences	Mouse	both	G93A-SOD1	1	0	1	1	0	1	0	1	0	0
Pasetto, 2021	Decoding distinctive features of plasma extracellular vesicles in amyotrophic lateral sclerosis	Mouse	both	G93A-SOD1, Q331K-TDP43	1	0	0	1	1	1	1	0	0	1
Peric, 2021	Dysfunction of oligodendrocyte inwardly rectifying potassium channel in a rat model of amyotrophic lateral sclerosis	Rat	male	G93A-SOD1	1	0	0	1	0	1	1	0	0	1
Post, 2021	Oral Treatment with RD2RD2 Impedes Development of Motoric Phenotype and Delays Symptom Onset in SOD1(G93A) Transgenic Mice	Mouse	female	G93A-SOD1	1	0	1	1	0	1	1	0	1	1
Shiraishi, 2021	Clearance of peripheral nerve misfolded mutant protein by infiltrated macrophages correlates with motor neuron disease progression	Mouse	NA	G93A-SOD1	1	0	1	0	0	1	1	0	1	0
Stein, 2021	Increased ROS-Dependent Fission of Mitochondria Causes Abnormal Morphology of the Cell Powerhouses in a Murine Model of Amyotrophic Lateral Sclerosis	Mouse	both	Wobbler	1	0	0	0	0	1	1	0	0	1
Truong, 2021	Sex-dependent effects of amyloid precursor-like protein 2 in the SOD1-G37R transgenic mouse model of MND	Mouse	both	G37R-SOD1	1	0	1	0	1	1	1	0	0	1
Wang, 2021	Bisperoxovanadium promotes motor neuron survival and neuromuscular innervation in amyotrophic lateral sclerosis	Mouse	NA	G93A-SOD1	1	0	0	0	0	1	1	0	0	1
Wang, 2022	Ferroptosis mediates selective motor neuron death in amyotrophic lateral sclerosis	Mouse	both	G93A-SOD1, Q331K-TDP43, C9orf72500	1	0	1	1	1	1	1	1	0	1
Watkins, 2021	Extensive phenotypic characterisation of a human TDP-43(Q331K) transgenic mouse model of amyotrophic lateral sclerosis (ALS)	Mouse	both	Q331K-TDP43	1	0	1	0	1	1	1	1	1	1
Wells, 2021	C-Boutons and Their Influence on Amyotrophic Lateral Sclerosis Disease Progression	Mouse	both	G93A-SOD1	1	0	1	0	1	1	0	1	0	0
Woo, 2021	Novel chemical inhibitor against SOD1 misfolding and aggregation protects neuron-loss and ameliorates disease symptoms in ALS mouse model	Mouse	both	G93A-SOD1	1	0	1	0	0	1	1	0	0	1
Wright, 2021	Riluzole does not ameliorate disease caused by cytoplasmic TDP-43 in a mouse model of amyotrophic lateral sclerosis	Mouse	female	rNLS8-TDP43	1	0	1	1	1	1	1	0	0	1

## Sheet: MNDvalidation
Author_year	Title	Species	Sex	Model	Outcome_histology	Outcome_imaging	Outcome_behaviour	Randomization	Blinding	Welfare	Conflict	Samplesize	ARRIVE	Datastatement
Andjus, 2009	In vivo morphological changes in animal models of amyotrophic lateral sclerosis and Alzheimer's-like disease: MRI approach	Rat	female	G93A-SOD1	1	1	0	0	0	1	0	0	0	0
Angenstein, 2004	Age-dependent changes in MRI of motor brain stem nuclei in a mouse model of ALS	Mouse	NA	G93A-SOD1	1	1	0	0	0	0	0	0	0	0
Batavelji, 2011	Imaging cellular markers of neuroinflammation in the brain of the rat model of amyotrophic lateral sclerosis	Rat	NA	G93A-SOD1	1	1	0	0	0	0	0	0	0	0
Bigini, 2012	Longitudinal tracking of human fetal cells labeled with super paramagnetic iron oxide nanoparticles in the brain of mice with motor neuron disease	Mouse	NA	Wobbler	1	1	0	0	0	1	1	0	0	0
Bonafede, 2020	ASC-Exosomes Ameliorate the Disease Progression in SOD1(G93A) Murine Model Underlining Their Potential Therapeutic Use in Human ALS	Mouse	male	G93A-SOD1	1	1	1	0	1	1	1	0	0	0
Bontempi, 2018	MRI reveals therapeutical efficacy of stem cells: An experimental study on the SOD1(G93A) animal model	Mouse	NA	G93A-SOD1	1	1	1	1	0	1	0	0	0	0
Bucher, 2007	Vacuolization correlates with spin-spin relaxation time in motor brainstem nuclei and behavioural tests in the transgenic G93A-SOD1 mouse model of ALS	Mouse	male	G93A-SOD1	1	1	1	0	0	1	0	0	0	0
Canzi, 2012	Human skeletal muscle stem cell antiinflammatory activity ameliorates clinical outcome in amyotrophic lateral sclerosis models	Mouse	both	Wobbler	1	1	1	0	0	1	1	0	0	0
Caron, 2015	Comparative Magnetic Resonance Imaging and Histopathological Correlates in Two SOD1 Transgenic Mouse Models of Amyotrophic Lateral Sclerosis	Mouse	female	G93A-SOD1	1	1	1	1	1	1	1	0	0	1
Choi, 2010	Longitudinal monitoring of motor neuron circuitry in FALS rats using in-vivo phMRI	Rat	male	G93A-SOD1	0	1	0	0	0	1	0	0	0	0
Cowin, 2011	Magnetic resonance microimaging of the spinal cord in the SOD1 mouse model of amyotrophic lateral sclerosis detects motor nerve root degeneration	Mouse	NA	G93A-SOD1	1	1	0	0	0	1	0	0	0	0
Evans, 2014	CNS-targeted glucocorticoid reduces pathology in mouse model of amyotrophic lateral sclerosis	Mouse	female	G93A-SOD1	1	1	1	1	1	1	1	0	0	0
Evans, 2014	T?-weighted MRI detects presymptomatic pathology in the SOD1 mouse model of ALS	Mouse	female	G93A-SOD1	1	1	1	0	0	1	1	1	0	0
Figini, 2016	Comparison of Diffusion MRI Acquisition Protocols for the In Vivo Characterization of the Mouse Spinal Cord: Variability Analysis and Application to an Amyotrophic Lateral Sclerosis Model	Mouse	male	G93A-SOD1	1	1	0	0	0	1	1	0	0	1
Gao, 2020	Multicomponent diffusion analysis reveals microstructural alterations in spinal cord of a mouse model of amyotrophic lateral sclerosis ex vivo	Mouse	male	G93A-SOD1	1	1	0	0	0	1	1	0	0	1
Gatto, 2019	Unveiling early cortical and subcortical neuronal degeneration in ALS mice by ultra-high field diffusion MRI	Mouse	NA	G93A-SOD1	1	1	0	0	0	1	1	1	0	1
Gatto, 2018	In vivo diffusion MRI detects early spinal cord axonal pathology in a mouse model of amyotrophic lateral sclerosis	Mouse	NA	G93A-SOD1	1	1	0	0	0	1	1	0	0	0
Gatto, 2018	Diffusion tensor imaging identifies presymptomatic axonal degeneration in the spinal cord of ALS mice	Mouse	NA	G93A-SOD1	1	1	0	0	0	1	1	0	0	0
Gatto, 2018	Neurite orientation dispersion and density imaging can detect presymptomatic axonal degeneration in the spinal cord of ALS mice	Mouse	NA	G93A-SOD1	1	1	0	0	0	1	0	0	0	0
Grant, 2014	Abnormalities in whisking behaviour are associated with lesions in brain stem nuclei in a mouse model of amyotrophic lateral sclerosis	Mouse	female	G93A-SOD1	1	1	1	0	0	1	0	1	0	0
Grolez, 2018	MRI of the cervical spinal cord predicts respiratory dysfunction in ALS	Mouse	NA	G86R-SOD1	0	1	0	0	1	1	1	0	0	0
Jouroukhin, 2013	NAP (davunetide) modifies disease progression in a mouse model of severe neurodegeneration: protection against impairments in axonal transport	Mouse	both	G93A-SOD1	1	1	1	0	0	1	1	0	0	0
Majchrzak, 2019	SOD1/Rag2 Mice with Low Copy Number of SOD1 Gene as a New Long-Living Immunodeficient Model of ALS	Mouse	NA	hSOD1/rag2	1	1	0	0	0	1	1	0	0	1
Marcuzzo, 2017	Hind limb muscle atrophy precedes cerebral neuronal degeneration in G93A-SOD1 mouse model of amyotrophic lateral sclerosis: a longitudinal MRI study	Mouse	male	G93A-SOD1	1	1	1	1	0	1	1	0	0	0
Marcuzzo, 2011	A longitudinal DTI and histological study of the spinal cord reveals early pathological alterations in G93A-SOD1 mouse model of amyotrophic lateral sclerosis	Mouse	male	G93A-SOD1	1	1	0	0	0	1	1	0	0	0
Moreau, 2018	Could Conservative Iron Chelation Lead to Neuroprotection in Amyotrophic Lateral Sclerosis?	Mouse	both	G86R-SOD1	0	1	0	0	1	1	1	0	0	0
Niessen, 2006	In vivo quantification of spinal and bulbar motor neuron degeneration in the G93A-SOD1 transgenic mouse model of ALS by T2 relaxation time and apparent diffusion coefficient	Mouse	male	G93A-SOD1	1	1	0	0	0	1	0	0	0	0
Underwood, 2011	Non-invasive diffusion tensor imaging detects white matter degeneration in the spinal cord of a mouse model of amyotrophic lateral sclerosis	Mouse	NA	G93A-SOD1	1	1	1	1	0	1	0	0	0	0
White, 2019	Sarm1 deletion suppresses TDP-43-linked motor neuron degeneration and cortical spine loss	Mouse	both	Q331K-TDP43	1	1	1	1	1	1	1	0	0	1
Wilson, 2004	Quantitative measurement of neurodegeneration in an ALS-PDC model using MR microscopy	Mouse	male	CD-1, mice fed with cycad toxins	1	1	1	1	0	0	0	0	0	0
Zang, 2004	Magnetic resonance imaging reveals neuronal degeneration in the brainstem of the superoxide dismutase 1 transgenic mouse model of amyotrophic lateral sclerosis	Mouse	both	G93A-SOD1	1	1	0	0	0	1	0	0	0	0

## Sheet: MSvalidation
Author_year	Title	Species	Sex	Model	Outcome_histology	Outcome_imaging	Outcome_behaviour	Randomization	Blinding	Welfare	Conflict	Samplesize	ARRIVE	Datastatement
Abakumova, 2015	Cuprizone Model as a Tool for Preclinical Studies of the Efficacy of Multiple Sclerosis Diagnosis and Therapy	mice	both	Cuprizone	1	1	1	0	0	0	0	0	0	0
Abramowski, 2016	Mesenchymal Stromal/Stem Cells Do Not Ameliorate Experimental Autoimmune Encephalomyelitis and Are Not Detectable in the Central Nervous System of Transplanted Mice	mice	female	EAE	1	1	0	0	1	1	1	0	0	0
Acs, 2009	17beta-estradiol and progesterone prevent cuprizone provoked demyelination of corpus callosum in male mice	mice	male	Cuprizone	1	1	0	0	1	1	0	0	0	0
Adler, 1995	Effect of rapid correction of hyponatremia on the blood-brain barrier of rats	rats	male	Chronic hyponatremia	0	1	0	0	0	0	0	0	0	0
Adler, 2000_2	Changes in cerebral blood flow and distribution associated with acute increases in plasma sodium and osmolality of chronic hyponatremic rats	rats	male	Chronic hyponatremia	0	1	0	0	0	0	0	0	0	0
Adler, 2000_1	Positive association between blood brain barrier disruption and osmotically-induced demyelination	rats	male	Chronic hyponatremia	1	1	1	0	1	0	0	0	0	0
Aggarwal, 2012	Probing mouse brain microstructure using oscillating gradient diffusion MRI	mice	female	Cuprizone	1	1	0	0	0	1	0	0	0	0
Aharoni, 2013	Magnetic resonance imaging characterization of different experimental autoimmune encephalomyelitis models and the therapeutic effect of glatiramer acetate	mice	female	EAE	1	1	1	0	0	1	0	0	0	0
Ahrens, 1998	MR microscopy of transgenic mice that spontaneously acquire experimental allergic encephalomyelitis	mice	NA	EAE	1	1	0	0	0	0	0	0	0	0
Aizman, 2010	The combined treatment of Copaxone and Salirasib attenuates experimental autoimmune encephalomyelitis (EAE) in mice	mice	female	EAE	1	1	1	0	0	0	0	0	0	0
All, 2009	Effect of MOG sensitization on somatosensory evoked potential in Lewis rats	rats	female	Targeted EAE	1	1	1	0	0	1	0	0	0	0
Anderson, 2004	Magnetic resonance imaging of labeled T-cells in a mouse model of multiple sclerosis	mice	female	EAE	1	1	0	0	0	1	0	0	0	0
Anthony, 2014	Investigation of immune and CNS-mediated effects of fingolimod in the focal delayed-type hypersensitivity multiple sclerosis model	rats	male	Delayed Type Hypersensitivity (DTH)	1	1	0	1	1	1	1	1	1	0
Axthelm, 2011	Japanese macaque encephalomyelitis: a spontaneous multiple sclerosis-like disease in a nonhuman primate	macaque	both	Japanese macaque encephalomyelitis (JME) (spontaneous disease)	0	1	0	0	0	1	0	0	0	0
Badawi, 2012	Suppression of EAE and prevention of blood-brain barrier breakdown after vaccination with novel bifunctional peptide inhibitor	mice	female	EAE	0	1	1	0	1	1	0	0	0	0
Baeten, 2008	Visualisation of the kinetics of macrophage infiltration during experimental autoimmune encephalomyelitis by magnetic resonance imaging	rats	female	EAE	1	1	1	0	0	1	0	0	0	0
Baeten, 2010	Tracking of myelin-reactive T cells in experimental autoimmune encephalomyelitis (EAE) animals using small particles of iron oxide and MRI	rats	female	EAE	1	1	0	0	0	1	0	0	0	0
Bell, 2013	Visualization of inflammation and demyelination in 2D2 transgenic mice with rodent MRI	mice	female	NMO	1	1	1	0	0	1	1	0	0	0
Bendszus, 2008	Gadofluorine M enhancement allows more sensitive detection of inflammatory CNS lesions than T2-w imaging: a quantitative MRI study	rats	female	EAE	1	1	1	0	1	1	0	0	0	0
Ben-Hur ,2007	Serial in vivo MR tracking of magnetically labeled neural spheres transplanted in chronic EAE mice	mice	female	EAE	1	1	1	0	1	1	0	0	0	0
Beraud, 2006	Block of neural Kv1.1 potassium channels for neuroinflammatory disease therapy	rats	female	EAE	1	1	0	0	0	1	0	0	0	0
Berger, 2006_2	Analysis of lesion development during acute inflammation and remission in a rat model of experimental autoimmune encephalomyelitis by visualization of macrophage infiltration, demyelination and blood-brain barrier damage	rats	female	EAE	0	1	1	0	0	1	0	0	0	0
Biton, 2005	Improved detectability of experimental allergic encephalomyelitis in excised swine spinal cords by high b-value q-space DWI	swine	female	EAE	0	1	1	0	0	1	0	0	0	0
Bittner, 2009	TASK1 modulates inflammation and neurodegeneration in autoimmune inflammation of the central nervous system	mice	female	EAE	1	1	1	0	1	1	0	0	0	0
Blair, 2016	Immunopathology of Japanese macaque encephalomyelitis is similar to multiple sclerosis	macaque	both	Japanese macaque encephalomyelitis (JME) (spontaneous disease)	1	1	0	0	1	1	0	0	0	0
Blezer, 2007	Quantitative MRI-pathology correlations of brain white matter lesions developing in a non-human primate model of multiple sclerosis	marmoset	male	EAE	1	1	1	1	0	1	0	0	0	0
Blezer, 2015	In vivo MR imaging of intercellular adhesion molecule-1 expression in an animal model of multiple sclerosis	mice	male	EAE	1	1	1	0	1	1	0	0	0	0
Boretius, 2006	Monitoring of EAE onset and progression in the common marmoset monkey by sequential high-resolution 3D MRI	marmosets	both	EAE	1	1	1	0	0	1	0	0	0	0
Boretius, 2008	MRI of optic neuritis in a rat model	rats	female	EAE	1	1	0	0	0	1	0	0	0	0
Boretius, 2012	Assessment of lesion pathology in a new animal model of MS by multiparametric MRI and DTI	mice	female	Cuprizone and EAE	1	1	0	1	0	1	0	0	0	0
Brochet, 2006	Early macrophage MRI of inflammatory lesions predicts lesion severity and disease development in relapsing EAE	rats	female	EAE	1	1	1	0	1	1	0	0	0	0
Brok, 2002	Prevention of experimental autoimmune encephalomyelitis in common marmosets using an anti-IL-12p40 monoclonal antibody	marmosets	both	EAE	1	1	1	0	1	1	0	0	0	0
Broom, 2005	MRI reveals that early changes in cerebral blood volume precede blood-brain barrier breakdown and overt pathology in MS-like lesions in rat brain	rats	male	Delayed Type Hypersensitivity (DTH)	1	1	0	0	0	1	0	0	0	0
Budde, 2008	Axonal injury detected by in vivo diffusion tensor imaging correlates with neurological disability in a mouse model of multiple sclerosis	mice	both	EAE	1	1	1	0	0	1	0	0	0	0
Budde, 2009	Axial diffusivity is the primary correlate of axonal injury in the experimental autoimmune encephalomyelitis spinal cord: a quantitative pixelwise analysis	mice	female	EAE	1	1	1	0	0	1	0	0	0	0
Bulte, 2003	MR microscopy of magnetically labeled neurospheres transplanted into the Lewis EAE rat brain	rats	female	EAE	1	1	1	0	0	1	0	0	0	0
Carambia, 2015	Nanoparticle-based autoantigen delivery to Treg-inducing liver sinusoidal endothelial cells enables control of autoimmunity in mice	mice	NA	EAE	1	1	0	0	0	1	1	0	0	0
Cate, 2010	Influence of methylprednisolone on magnetic resonance and histological measures during cuprizone-induced demyelination	mice	female	Cuprizone	1	1	0	0	1	1	0	0	0	0
Chandran, 2012	Magnetic resonance imaging and histological evidence for the blockade of cuprizone-induced demyelination in C57BL/6 mice	mice	female	Cuprizone	1	1	0	0	0	1	0	0	0	0
Chen, 2008_1	Myeloperoxidase-targeted imaging of active inflammatory lesions in murine experimental autoimmune encephalomyelitis	mice	female	EAE	1	1	1	0	1	1	0	1	0	0
Chen, 2008_2	Neuroaxonal ion dyshomeostasis of the normal-appearing corpus callosum in experimental autoimmune encephalomyelitis	rats	female	EAE	1	1	1	0	1	1	0	0	0	0
Chen, 2009	Combined treatment with minocycline and prednisone attenuates experimental autoimmune encephalomyelitis in C57 BL/6 mice.[Erratum appears in J Neuroimmunol. 2009 Oct 30;215(1-2):130]	mice	female	EAE	1	1	1	1	1	1	0	0	0	0
Chen, 2010	Attenuation of experimental autoimmune encephalomyelitis in C57 BL/6 mice by osthole, a natural coumarin	mice	female	EAE	1	1	1	1	1	1	0	0	0	0
Chen, 2015	Cuprizone does not induce CNS demyelination in nonhuman primates	macaque	both	Cuprizone	1	1	0	0	0	1	1	0	0	0
Chin, 2009	Distinct spatiotemporal pattern of CNS lesions revealed by USPIO-enhanced MRI in MOG-induced EAE rats implicates the involvement of spino-olivocerebellar pathways	rats	female	EAE	1	1	1	0	0	1	0	0	0	0
Collongues, 2012	The Brown Norway opticospinal model of demyelination: does it mimic multiple sclerosis or neuromyelitis optica?	rats	female	EAE	1	1	1	0	1	1	0	0	0	0
Cook, 2004	In vivo 4.0-T magnetic resonance investigation of spinal cord inflammation, demyelination, and axonal damage in chronic-progressive experimental allergic encephalomyelitis	guinea pigs	female	EAE	1	1	0	0	1	1	0	0	0	0
Cook, 2005	Pathology-guided MR analysis of acute and chronic experimental allergic encephalomyelitis spinal cord lesions at 1.5T	guinea pigs	NA	EAE	1	1	0	0	0	1	0	0	0	0
Cruz-Orengo, 2011	CXCR7 antagonism prevents axonal injury during experimental autoimmune encephalomyelitis as revealed by in vivo axial diffusivity	mice	NA	EAE	1	1	0	0	0	1	1	0	0	0
deSantanaNunes, 2016	Phosphodiesterase-5 inhibition promotes remyelination by MCP-1/CCR-2 and MMP-9 regulation in a cuprizone-induced demyelination model	mice	NA	Cuprizone	1	1	0	1	0	1	1	0	0	0
DeBoy, 2007	High resolution diffusion tensor imaging of axonal damage in focal inflammatory and demyelinating lesions in rat spinal cord	rats	female	Targeted EAE and Lysolecithin	1	1	0	0	0	1	0	0	0	0
Degaonkar, 2002_1	Sequential diffusion-weighted magnetic resonance imaging study of lysophosphatidyl choline-induced experimental demyelinating lesion: an animal model of multiple sclerosis	rats	male	Lysolecithin	1	1	0	0	0	1	0	0	0	0
Degaonkar, 2005	Determination of relaxation characteristics during preacute stage of lysophosphatidyl choline-induced demyelinating lesion in rat brain: an animal model of multiple sclerosis	rats	male	Lysolecithin	1	1	0	0	0	1	0	0	0	0
Deloire, 2004	Macrophage brain infiltration in experimental autoimmune encephalomyelitis is not completely compromised by suppressed T-cell invasion: in vivo magnetic resonance imaging illustration in effective anti-VLA-4 antibody treatment	rats	female	EAE	1	1	1	1	0	1	0	0	0	0
Deloire-Grassin, 2000	In vivo evaluation of remyelination in rat brain by magnetization transfer imaging	rats	male	Lysolecithin	1	1	0	0	0	0	0	0	0	0
Desai, 2016	Cause and prevention of demyelination in a model multiple sclerosis lesion	rats	male	Lipopolysaccharide	1	1	0	1	1	1	1	0	1	0
Diem, 2008	Autoimmune optic neuritis in the common marmoset monkey: comparison of visual evoked potentials with MRI and histopathology	marmosets	both	EAE	1	1	1	0	0	1	0	0	0	0
Dommisse, 1991	Optimalization of NMR micro imaging (1.9T, 4.7T, 7.4T) of the central nervous system of an animal model for multiple sclerosis	rats	NA	EAE	0	1	1	0	0	0	0	0	0	0
Dousset, 1995	Lysolecithin-induced demyelination in primates: preliminary in vivo study with MR and magnetization transfer	macaques	NA	Lysolecithin	1	1	1	0	0	0	0	0	0	0
Dousset, 1999	In vivo macrophage activity imaging in the central nervous system detected by magnetic resonance	rats	female	EAE	1	1	1	0	1	0	0	0	0	0
Duckers, 1997	Longitudinal in vivo magnetic resonance imaging studies in experimental allergic encephalomyelitis: effect of a neurotrophic treatment on cortical lesion development	rats	female	EAE	1	1	1	1	1	0	0	0	0	0
Engberink, 2010	Magnetic resonance imaging of monocytes labeled with ultrasmall superparamagnetic particles of iron oxide using magnetoelectroporation in an animal model of multiple sclerosis	rats	male	EAE	1	1	1	1	1	1	1	0	0	0
Esposito, 2013	Evaluation of the co-registration capabilities of a MRI/PET compatible bed in an Experimental autoimmune encephalomyelitis (EAE) model	mice	NA	EAE	0	1	1	0	0	1	0	0	0	0
Falangola, 2014	Histological correlation of diffusional kurtosis and white matter modeling metrics in cuprizone-induced corpus callosum demyelination	mice	male	Cuprizone	1	1	0	0	0	1	0	0	0	0
Fang, 2013	Antineuroinflammatory and neurotrophic effects of CNTF and C16 peptide in an acute experimental autoimmune encephalomyelitis rat models	rats	male	EAE	1	1	1	1	0	1	1	0	0	0
Fjaer, 2013	Deep gray matter demyelination detected by magnetization transfer ratio in the cuprizone model	mice	female	Cuprizone	1	1	0	0	0	1	1	0	0	0
Fjaer, 2015	Magnetization transfer ratio does not correlate to myelin content in the brain in the MOG-EAE mouse model	mice	female	EAE	1	1	1	1	0	1	0	0	0	0
Floris, 2004	Blood-brain barrier permeability and monocyte infiltration in experimental allergic encephalomyelitis: a quantitative MRI study	rats	male	EAE	1	1	1	1	0	1	0	0	0	0
Ford, 1990	Magnetic resonance imaging of experimental demyelinating lesions	rats	NA	Lysolecithin	1	1	0	0	0	0	0	0	0	0
Gadjanski, 2009	Role of n-type voltage-dependent calcium channels in autoimmune optic neuritis	rats	female	EAE	1	1	1	0	1	1	1	0	0	0
Gaitan, 2014	Perivenular brain lesions in a primate multiple sclerosis model at 7-tesla magnetic resonance imaging	marmosets	both	EAE	1	1	1	0	1	1	1	0	0	0
Gareau, 2000	Magnetization transfer and multicomponent T2 relaxation measurements with histopathologic correlation in an experimental model of MS	guinea pigs	female	EAE	1	1	1	0	1	0	0	0	0	0
Gareau, 2002	Imaging inflammation: direct visualization of perivascular cuffing in EAE by magnetic resonance microscopy	guinea pigs	female	EAE	1	1	1	0	0	0	0	0	0	0
Gilli, 2016	High-Resolution Diffusion Tensor Spinal Cord MRI Measures as Biomarkers of Disability Progression in a Rodent Model of Progressive Multiple Sclerosis	mice	female	TMEV	0	1	1	1	0	1	0	0	0	1
Gobel, 2013	4-Aminopyridine ameliorates mobility but not disease course in an animal model of multiple sclerosis	mice	female	EAE	1	1	1	1	1	1	1	0	0	0
Grossman, 1987	MR of acute experimental allergic encephalomyelitis	guinea pigs	NA	EAE	1	1	0	0	1	0	0	0	0	0
Guglielmetti, 2016_2	Diffusion kurtosis imaging probes cortical alterations and white matter pathology following cuprizone induced demyelination and spontaneous remyelination	mice	female	Cuprizone	1	1	0	0	1	1	1	0	0	0
Guglielmetti, 2016_1	Interleukin-13 immune gene therapy prevents CNS inflammation and demyelination via alternative activation of microglia and macrophages	mice	NA	Cuprizone	1	1	0	1	0	1	0	0	0	0
Guy, 1994_1	Disruption of the blood-brain barrier in experimental optic neuritis: immunocytochemical co-localization of H2O2 and extravasated serum albumin	guinea pigs	NA	EAE	1	1	0	0	0	0	0	0	0	0
Guy, 2016	Custom fit 3D-printed brain holders for comparison of histology with MRI in marmosets	marmosets	NA	EAE	1	1	0	0	0	0	0	0	0	0
Haanstra, 2013	Antagonizing the α4β1 integrin, but not α4β7, inhibits leukocytic infiltration of the central nervous system in rhesus monkey experimental autoimmune encephalomyelitis	macaques	both	EAE	1	1	1	1	1	1	1	0	0	0
Hao, 2011	Attenuation of CNS inflammatory responses by nicotine involves alpha7 and non-alpha7 nicotinic receptors	mice	female	EAE	1	1	1	0	0	1	0	0	0	0
Harsan, 2008	Recovery from chronic demyelination by thyroid hormone therapy: myelinogenesis induction and assessment by diffusion tensor magnetic resonance imaging	mice	female	Cuprizone	1	1	0	0	0	0	0	0	0	0
Hart, 1998	Histopathological characterization of magnetic resonance imaging-detectable brain white matter lesions in a primate model of multiple sclerosis: a correlative study in the experimental autoimmune encephalomyelitis model in common marmosets (Callithrix jacchus)	marmosets	both	EAE	1	1	1	1	0	1	0	0	0	0
Hawkins, 1990	Duration and selectivity of blood-brain barrier breakdown in chronic relapsing experimental allergic encephalomyelitis studied by gadolinium-DTPA and protein markers	guinea pigs	both	EAE	1	1	1	0	1	0	0	0	0	0
Hawkins, 1992	Metabolically dependent blood-brain barrier breakdown in chronic relapsing experimental allergic encephalomyelitis	guinea pigs	NA	EAE	1	1	1	0	0	0	0	0	0	1
Heckl, 2004	Experimental autoimmune encephalomyelitis (EAE): lesion visualization on a 3 Tesla clinical whole-body system after intraperitoneal contrast injection	rats	NA	EAE	0	1	0	0	0	0	0	0	0	0
Heide, 1993	Diffusion imaging of experimental allergic encephalomyelitis	macaques	male	EAE	0	1	0	0	0	1	0	0	0	0
Helms, 2013	Structural and quantitative neuroimaging of the common marmoset monkey using a clinical MRI system	marmosets	both	Targeted EAE	0	1	0	0	0	1	0	0	0	0
Herrera, 2014	Damage to the optic chiasm in myelin oligodendrocyte glycoprotein-experimental autoimmune encephalomyelitis mice	mice	NA	EAE	1	1	1	0	1	1	1	0	0	0
Hoffmann, 2013	Calcium influx and calpain activation mediate preclinical retinal neurodegeneration in autoimmune optic neuritis	rats	female	EAE	1	1	1	0	1	1	0	0	0	0
Hunger, 2014	Visualization of acute focal lesions in rats with experimental autoimmune encephalomyelitis by magnetic nanoparticles, comparing different MRI sequences including phase imaging	rats	male	EAE	1	1	1	0	0	1	0	0	0	0
Jagessar, 2008	Autoimmunity against myelin oligodendrocyte glycoprotein is dispensable for the initiation although essential for the progression of chronic encephalomyelitis in common marmosets	marmosets	male	EAE	1	1	0	0	0	1	0	0	0	0
Jagessar, 2010	Induction of progressive demyelinating autoimmune encephalomyelitis in common marmoset monkeys using MOG34-56 peptide in incomplete freund adjuvant	marmosets	both	EAE	1	1	1	0	0	1	0	0	0	0
Jagessar, 2012	B-Cell depletion abrogates T cell-mediated demyelination in an antibody-nondependent common marmoset experimental autoimmune encephalomyelitis model	marmosets	female	EAE	1	1	1	0	0	1	0	0	0	0
Jaini, 2013	Myelin antigen load influences antigen presentation and severity of central nervous system autoimmunity	mice	female	EAE	1	1	1	0	0	1	0	0	0	0
Janve, 2013	The radial diffusivity and magnetization transfer pool size ratio are sensitive markers for demyelination in a rat model of type III multiple sclerosis (MS) lesions	rats	NA	Lipopolysaccharide	1	1	0	0	0	1	0	0	0	0
Jelescu, 2016	In vivo quantification of demyelination and recovery using compartment-specific diffusion MRI metrics validated by electron microscopy	mice	female	Cuprizone	1	1	0	1	0	1	0	0	0	0
Jiang, 2013	The anti-inflammatory effect of donepezil on experimental autoimmune encephalomyelitis in C57 BL/6 mice	mice	female	EAE	1	1	1	1	1	1	1	0	0	0
Johnson, 2014	Perforin competent CD8 T cells are sufficient to cause immune-mediated blood-brain barrier disruption	mice	male	EAE	1	1	0	1	1	1	1	0	0	0
Jordan, 1999	Serial MR imaging of experimental autoimmune encephalomyelitis induced by human white matter or by chimeric myelin-basic and proteolipid protein in the common marmoset	marmosets	NA	EAE	1	1	1	0	0	1	0	0	0	0
Kap, 2010	Late B cell depletion with a human anti-human CD20 IgG1κ monoclonal antibody halts the development of experimental autoimmune encephalomyelitis in marmosets	marmosets	male	EAE	1	1	1	1	0	1	1	0	0	0
Kap, 2011	B-cell depletion attenuates white and gray matter pathology in marmoset experimental autoimmune encephalomyelitis	marmosets	male	EAE	1	1	1	1	0	1	1	0	0	0
Karlik, 1986	NMR studies in experimental allergic encephalomyelitis (EAE): normalization of T1 and T2 with parenchymal cellular infiltration	guinea pigs	NA	EAE	0	1	0	0	0	0	0	0	0	0
Karlik, 1990	NMR studies in experimental allergic encephalomyelitis: factors which contribute to T1 and T2 values	guinea pigs	NA	EAE	0	1	1	0	1	0	0	0	0	0
Karlik, 1993	Gadolinium enhancement in acute and chronic-progressive experimental allergic encephalomyelitis in the guinea pig	guinea pigs	NA	EAE	0	1	1	0	1	0	0	0	0	0
Karlik, 1999	Correlation between MRI and clinico-pathological manifestations in Lewis rats protected from experimental allergic encephalomyelitis by acylated synthetic peptide of myelin basic protein	rats	male	EAE	1	1	1	0	0	1	0	0	0	0
Kent, 1995	A monoclonal antibody to alpha 4-integrin reverses the MR-detectable signs of experimental allergic encephalomyelitis in the guinea pig	guinea pigs	female	EAE	0	1	1	0	1	0	0	0	0	0
Khodanovich, 2016	MRI study of the cuprizone-induced mouse model of multiple sclerosis: demyelination is not found after co-treatment with polyprenols (long-chain isoprenoid alcohols)	mice	male	Cuprizone	0	1	0	0	1	1	0	0	0	0
Kim, 2006	Detecting axon damage in spinal cord from a mouse model of multiple sclerosis	mice	female	EAE	1	1	1	0	0	0	0	0	0	0
Kim, 2012_2	ICV-transplanted human glial precursor cells are short-lived yet exert immunomodulatory effects in mice with EAE	mice	female	EAE	1	1	1	0	0	1	1	0	0	0
Kim, 2012_1	Immunomodulation by transplanted human embryonic stem cell-derived oligodendroglial progenitors in experimental autoimmune encephalomyelitis	mice	female	EAE	1	1	1	0	0	1	1	0	0	0
Kirschbaum, 2016	In vivo nanoparticle imaging of innate immune cells can serve as a marker of disease severity in a model of multiple sclerosis	mice	female	EAE	1	1	1	0	0	1	1	0	0	0
Krauspe, 2015	Short-term cuprizone feeding verifies N-acetylaspartate quantification as a marker of neurodegeneration	mice	male	Cuprizone	1	1	0	0	0	1	0	0	0	0
Kuharik, 1988	Gd-enhanced MR imaging of acute and chronic experimental demyelinating lesions	dogs	NA	EAE	1	1	1	0	0	0	0	0	0	0
Ladewig, 2009	Spatial diversity of blood-brain barrier alteration and macrophage invasion in experimental autoimmune encephalomyelitis: a comparative MRI study	rats	NA	EAE	0	1	1	0	1	1	0	0	0	0
Laman, 2002	Protection of marmoset monkeys against EAE by treatment with a murine antibody blocking CD40 (mu5D12)	marmosets	both	EAE	1	1	1	1	0	1	0	0	0	0
Le Blon, 2016	Intracerebral transplantation of interleukin 13-producing mesenchymal stem cells limits microgliosis, oligodendrocyte loss and demyelination in the cuprizone mouse model	mice	NA	Cuprizone	1	1	1	0	0	1	1	1	0	1
Lee, 2012	The contribution of myelin to magnetic susceptibility-weighted contrasts in high-field MRI of the brain	mice	male	Cuprizone	1	1	0	0	0	1	0	0	0	0
Levy Barazany, 2014	Brain MRI of nasal MOG therapeutic effect in relapsing-progressive EAE	mice	female	EAE	1	1	1	0	0	1	0	0	0	0
Levy, 2010	Characterization of brain lesions in a mouse model of progressive multiple sclerosis	mice	female	EAE	1	1	1	0	1	1	0	0	0	0
Li, 2013	TRO19622 promotes myelin repair in a rat model of demyelination	rats	female	Cuprizone	1	1	0	1	0	1	1	0	0	0
Li-ChunHsieh, 2015	Gelsolin decreases actin toxicity and inflammation in murine multiple sclerosis	mice	female	EAE	1	1	1	0	1	1	0	0	0	0
Lin, 2014_1	Axonal transport rate decreased at the onset of optic neuritis in EAE mice	mice	NA	EAE	1	1	1	1	0	1	0	0	0	0
Lin, 2014_2	Diffusion fMRI detects white-matter dysfunction in mice with acute optic neuritis	mice	female	EAE	1	1	1	1	0	1	0	0	0	0
Linker, 2005	In vivo molecular imaging of adhesion molecules in experimental autoimmune encephalomyelitis (EAE)	rats	NA	EAE	1	1	1	0	0	1	0	0	0	0
Linker, 2006	Iron particle-enhanced visualization of inflammatory central nervous system lesions by high resolution: preliminary data in an animal model	rats	NA	EAE	1	1	1	0	1	1	1	0	0	0
Lodygensky, 2010	In vivo MRI analysis of an inflammatory injury in the developing brain	rats	male	Lipopolysaccharide	1	1	0	0	0	1	1	0	0	0
Luchetti, 2012	Monoclonal antibodies conjugated with superparamagnetic iron oxide particles allow magnetic resonance imaging detection of lymphocytes in the mouse brain	mice	female	EAE	1	1	0	0	1	0	1	0	0	0
MacKenzieGraham, 2006	Cerebellar cortical atrophy in experimental autoimmune encephalomyelitis	mice	female	EAE	1	1	1	0	1	1	0	0	0	0
MacKenzieGraham, 2009	Purkinje cell loss in experimental autoimmune encephalomyelitis	mice	female	EAE	1	1	1	0	1	1	0	0	0	0
MacKenzieGraham, 2012	Cortical atrophy in experimental autoimmune encephalomyelitis: in vivo imaging	mice	female	EAE	1	1	1	0	1	1	0	0	0	0
Magalon, 2012	Olesoxime accelerates myelination and promotes repair in models of demyelination	mice	NA	Cuprizone and Lysolecithin	1	1	0	1	0	1	1	0	0	0
Maggi, 2014	The formation of inflammatory demyelinated lesions in cerebral white matter	marmoset	both	EAE	1	1	1	0	0	1	1	0	0	0
Mardiguian, 2013	Anti-IL-17A treatment reduces clinical score and VCAM-1 expression detected by in vivo magnetic resonance imaging in chronic relapsing EAE ABH mice	mice	female	EAE	1	1	1	1	1	1	0	0	0	0
Marriott, 2008	Leukemia inhibitory factor signaling modulates both central nervous system demyelination and myelin repair	mice	NA	Cuprizone	1	1	0	0	1	1	0	0	0	0
McAteer, 2007	In vivo magnetic resonance imaging of acute brain inflammation using microparticles of iron oxide	mice	NA	IL-1Beta	0	1	0	0	1	1	1	0	0	0
McCreary, 2009	Multiexponential T2 and magnetization transfer MRI of demyelination and remyelination in murine spinal cord	mice	male	Lysolecithin	1	1	0	0	0	1	0	0	0	0
Merkler, 2005	Multicontrast MRI of remyelination in the central nervous system	mice	NA	Cuprizone	1	1	0	1	0	1	0	0	0	0
Mi, 2007	LINGO-1 antagonist promotes spinal cord remyelination and axonal integrity in MOG-induced experimental autoimmune encephalomyelitis	rats	NA	EAE	1	1	1	1	0	1	0	0	0	0
Mikita, 2011	Altered M1/M2 activation patterns of monocytes in severe relapsing experimental rat model of multiple sclerosis. Amelioration of clinical status by M2 activated monocyte administration	rats	female	EAE	1	1	1	1	0	1	1	0	0	0
Millward, 2013	Iron oxide magnetic nanoparticles highlight early involvement of the choroid plexus in central nervous system inflammation	mice	female	EAE	1	1	1	0	0	1	0	0	0	0
Moon, 2015	A study of experimental autoimmune encephalomyelitis in dogs as a disease model for canine necrotizing encephalitis	dogs	both	EAE	1	1	1	0	0	1	1	0	0	0
Morrissey, 1996_2	In vivo MRI and its histological correlates in acute adoptive transfer experimental allergic encephalomyelitis. Quantification of inflammation and oedema	rats	female	EAE	1	1	1	0	0	1	0	0	0	0
Morrissey, 1996_1	Partial inhibition of AT-EAE by an antibody to ICAM-1: clinico-histological and MRI studies	rats	female	EAE	1	1	1	0	0	1	0	0	0	0
Muja, 2011	Neural precursors exhibit distinctly different patterns of cell migration upon transplantation during either the acute or chronic phase of EAE: a serial MR imaging study	mice	female	EAE	1	1	1	0	0	1	0	0	0	0
Namaer, 1992	In vivo dynamic MR imaging of MBP‐induced acute experimental allergic encephalomyelitis in Lewis rat	rats	female	EAE	0	1	0	0	0	0	0	0	0	0
Namer, 1993	Blood-brain barrier breakdown in MBP-specific T cell induced experimental allergic encephalomyelitis. A quantitative in vivo MRI study	rats	female	EAE	1	1	1	0	0	0	0	0	0	0
Namer, 1994_2	Hyperbaric oxygen treatment in acute experimental allergic encephalomyelitis. Contribution of magnetic resonance imaging study	rats	female	EAE	0	1	1	0	0	0	0	0	0	0
Namer, 1994_1	Magnetic resonance imaging of antibody-mediated demyelinating experimental allergic encephalomyelitis	rats	female	EAE	1	1	1	0	0	0	0	0	0	0
Namer, 1998	Magnetic resonance imaging of PLP-induced experimental allergic encephalomyelitis in Lewis rats	rats	female	EAE	0	1	1	0	0	0	0	0	0	0
Nathoo, 2013	Susceptibility-weighted imaging in the experimental autoimmune encephalomyelitis model of multiple sclerosis indicates elevated deoxyhemoglobin, iron deposition and demyelination	mice	Female	EAE	1	1	1	0	1	1	1	0	0	0
Nathoo, 2015	Detecting deoxyhemoglobin in spinal cord vasculature of the experimental autoimmune encephalomyelitis mouse model of multiple sclerosis using susceptibility MRI and hyperoxygenation	mice	Female	EAE	0	1	1	0	1	1	1	0	0	1
Nessler, 2007	Early MRI changes in a mouse model of multiple sclerosis are predictive of severe inflammatory tissue damage	mice	female	EAE	1	1	1	0	0	1	0	0	0	0
Nie, 2014	Region-Specific Susceptibilities to Cuprizone-Induced Demyelination of C57BL/6 Mouse: In vivo T2WI and DTI Studies at 7.0T	mice	male	Cuprizone	0	1	0	1	0	1	1	0	0	0
Noseworthy, 1988	Postnatal NMR changes in guinea pig central nervous system: potential relevance to experimental allergic encephalomyelitis	guinea pigs	NA	EAE	1	1	0	0	0	0	0	0	0	0
Noth, 1997	Perfluoro-15-crown-5-ether labelled macrophages in adoptive transfer experimental allergic encephalomyelitis	rats	female	EAE	0	1	0	0	1	0	0	0	0	0
Orije, 2015	Longitudinal monitoring of metabolic alterations in cuprizone mouse model of multiple sclerosis using 1H-magnetic resonance spectroscopy	mice	female	Cuprizone	1	1	0	0	0	1	1	0	0	0
OudeEngberink, 2010	Dynamics and fate of USPIO in the central nervous system in experimental autoimmune encephalomyelitis	rats	male	EAE	1	1	0	0	0	1	0	0	0	0
Oweida, 2004	Cellular imaging at 1.5 T: detecting cells in neuroinflammation using active labeling with superparamagnetic iron oxide	rats	female	EAE	1	1	1	0	0	0	0	0	0	0
Oweida, 2007	Iron-oxide labeling of hematogenous macrophages in a model of experimental autoimmune encephalomyelitis and the contribution to signal loss in fast imaging employing steady state acquisition (FIESTA) images	mice	female	EAE	1	1	1	0	0	0	0	0	0	0
Palazuelos, 2008	The CB2 cannabinoid receptor controls myeloid progenitor trafficking: Involvement in the pathogenesis of an animal model of multiple sclerosis	mice	NA	EAE	1	1	1	0	1	1	0	0	0	0
PazSoldan, 2015	Correlation of Brain Atrophy, Disability, and Spinal Cord Atrophy in a Murine Model of Multiple Sclerosis	mice	NA	TMEV	0	1	1	0	0	1	1	0	0	0
Peersman, 1988	High resolution nuclear magnetic resonance imaging of the spinal cord in experimental demyelinating disease	guinea pigs	NA	Chronic EAE	1	1	1	0	0	0	0	0	0	0
Petiet, 2016	Gray and White Matter Demyelination and Remyelination Detected with Multimodal Quantitative MRI Analysis at 11.7T in a Chronic Mouse Model of Multiple Sclerosis	mice	female	Cuprizone	1	1	1	0	0	1	0	0	0	0
Pettersson, 2004	CD8α+ dendritic cells and immune protection from experimental allergic encephalomyelitis	rats	female	EAE	1	1	1	0	1	0	0	0	0	0
Piraino, 2005	Suppression of acute experimental allergic encephalomyelitis with a small molecule inhibitor of alpha4 integrin	guinea pigs	female	EAE	0	1	1	0	1	0	0	0	0	0
Pirko, 2003	Magnetic resonance imaging of immune cells in inflammation of central nervous system	mice	female	EAE	1	1	1	0	0	1	0	0	0	0
Pirko, 2004_1	A human antibody that promotes remyelination enters the CNS and decreases lesion load as detected by T2-weighted spinal cord MRI in a virus-induced murine model of MS	mice	NA	TMEV	1	1	0	0	1	1	0	0	0	0
Pirko, 2004_4	Disappearing "T1 black holes" in an animal model of multiple sclerosis	mice	NA	TMEV	0	1	0	0	0	1	0	0	0	0
Pirko, 2004_2	Dynamics of MRI lesion development in an animal model of viral-induced acute progressive CNS demyelination	mice	NA	TMEV	0	1	0	0	0	1	0	0	0	0
Pirko, 2004_3	In vivo magnetic resonance imaging of immune cells in the central nervous system with superparamagnetic antibodies	mice	female	TMEV, EAE	1	1	0	0	1	1	0	0	0	0
Pirko, 2009	Deep gray matter T2 hypointensity correlates with disability in a murine model of MS	mice	NA	TMEV	0	1	1	0	0	1	0	0	0	0
Pirko, 2011	Brain atrophy correlates with functional outcome in a murine model of multiple sclerosis	mice	NA	TMEV	0	1	1	0	0	1	0	0	0	0
Pirko, 2012_1	CMV infection attenuates the disease course in a murine model of multiple sclerosis	mice	female	TMEV	0	1	1	0	0	1	0	0	0	0
Pirko, 2012_2	Contrasting roles for CD4 vs. CD8 T-cells in a murine model of virally induced "T1 black hole" formation	mice	NA	TMEV	0	1	0	0	0	1	1	0	0	0
Politi, 2007	Magnetic-resonance-based tracking and quantification of intravenously injected neural stem cell accumulation in the brains of mice with experimental multiple sclerosis	mice	female	EAE	0	1	0	0	0	0	1	0	0	0
Praet, 2015	Cuprizone-induced demyelination and demyelination-associated inflammation result in different proton magnetic resonance metabolite spectra	mice	female	Cuprizone	1	1	0	0	0	1	1	0	0	0
Qi, 2007_2	Long-term suppression of neurodegeneration in chronic experimental optic neuritis: antioxidant gene therapy	mice	NA	EAE	1	1	0	0	0	1	1	0	0	0
Qi, 2007_1	Suppression of mitochondrial oxidative stress provides long-term neuroprotection in experimental optic neuritis	mice	NA	EAE	1	1	0	0	0	1	0	0	0	0
Rausch, 2003	MRI-based monitoring of inflammation and tissue damage in acute and chronic relapsing EAE	rats	male	EAE	1	1	1	0	0	1	0	0	0	0
Rausch, 2004	Predictability of FTY720 efficacy in experimental autoimmune encephalomyelitis by in vivo macrophage tracking: clinical implications for ultrasmall superparamagnetic iron oxide-enhanced magnetic resonance imaging	rats	female	EAE	1	1	1	1	0	1	0	0	0	0
Rausch, 2009	Characterization of white matter damage in animal models of multiple sclerosis by magnetization transfer ratio and quantitative mapping of the apparent bound proton fraction f	rats	female	NA	1	1	0	0	0	1	0	0	0	0
Richards, 1995_2	Experimental allergic encephalomyelitis in non-human primates: MRI and MRS may predict the type of brain damage	macaques	male	EAE	1	1	1	0	1	0	0	0	0	0
Robinson, 2010	MR imaging of inflammation during myelin-specific T cell-mediated autoimmune attack in the EAE mouse spinal cord	mice	female	EAE	1	1	1	1	1	1	0	0	0	0
Rose, 1989	Magnetic resonance imaging and peripheral blood abnormalities in experimental allergic encephalomyelitis	macaques	male	EAE	1	1	1	0	1	1	0	0	0	0
Rose, 1997	Resolution of CNS lesions following treatment of experimental allergic encephalomyelitis in macaques with monoclonal antibody to the CD18 leukocyte integrin	macaques	male	EAE	1	1	1	1	1	1	0	0	0	0
SaskiaHubner, 2017	The connectomics of brain demyelination: Functional and structural patterns in the cuprizone mouse model	mice	female	Cuprizone	1	1	1	1	1	1	1	0	0	0
Schellenberg, 2012	Blood-brain barrier disruption in CCL2 transgenic mice during pertussis toxin-induced brain inflammation	mice	female	EAE	1	1	1	1	0	1	0	0	0	0
Schneider, 2009	Acute neuroinflammation in Lewis rats - a model for acute multiple sclerosis relapses	rats	female	EAE	0	1	1	1	0	1	1	0	0	0
Seeldrayers, 1993	Magnetic resonance imaging investigation of blood-brain barrier damage in adoptive transfer experimental autoimmune encephalomyelitis	rats	female	EAE	1	1	1	0	0	0	0	0	0	0
Serres, 2009	Systemic inflammatory response reactivates immune-mediated lesions in rat brain	rats	male	Targeted EAE	1	1	0	0	1	1	0	0	0	0
Serres, 2011	VCAM-1-targeted magnetic resonance imaging reveals subclinical disease in a mouse model of multiple sclerosis	mice	female	EAE	1	1	1	0	1	1	0	0	0	0
Serres, 2013	Magnetic resonance imaging reveals therapeutic effects of interferon-beta on cytokine-induced reactivation of rat model of multiple sclerosis	rats	male	Targeted EAE	1	1	0	1	1	1	1	0	0	0
Sibson, 2004	MRI detection of early endothelial activation in brain inflammation	rats	male	Cytokine injection to brain	1	1	0	0	1	1	0	0	0	0
Singer, 2000	Induction of experimental allergic encephalomyelitis in the NIH minipig	minipigs	NA	EAE	1	1	1	0	1	0	0	0	0	0
Sipkins, 2000	ICAM-1 expression in autoimmune encephalitis visualized using magnetic resonance imaging	mice	NA	EAE	1	1	1	0	0	1	0	0	0	0
Song, 2005	Demyelination increases radial diffusivity in corpus callosum of mouse brain	mice	male	Cuprizone	1	1	0	0	0	1	0	0	0	0
Stassart, 2016	A New Targeted Model of Experimental Autoimmune Encephalomyelitis in the Common Marmoset	marmosets	both	Targeted EAE	1	1	0	0	0	1	1	0	0	0
Steinbrecher, 2005	Experimental autoimmune encephalomyelitis in the rat spinal cord: lesion detection with high-resolution MR microscopy at 17.6 T	rats	female	EAE	1	1	1	0	0	1	0	0	0	0
Stewart, 1985	Early detection of experimental allergic encephalomyelitis by magnetic resonance imaging	macaques	male	EAE	0	1	1	0	0	0	0	0	0	0
Stewart, 1991	Magnetic resonance imaging of experimental allergic encephalomyelitis in primates	macaques	NA	EAE	1	1	1	0	0	1	0	0	0	0
Stoll, 2004	In vivo monitoring of macrophage infiltration in experimental autoimmune neuritis by magnetic resonance imaging	rats	female	EAE	1	1	1	0	0	1	0	0	0	0
Sun, 2006	Noninvasive detection of cuprizone induced axonal damage and demyelination in the mouse corpus callosum	mice	male	Cuprizone	1	1	0	0	1	0	0	0	0	0
Sun, 2007	Selective vulnerability of cerebral white matter in a murine model of multiple sclerosis detected using diffusion tensor imaging	mice	female	EAE	1	1	1	1	1	0	0	0	0	0
t Hart, 1998	Histopathological characterization of magnetic resonance imaging- detectable brain white matter lesions in a primate model of multiple sclerosis: A correlative study in the experimental autoimmune encephalomyelitis model in common marmosets (Callithrix jacchus)	marmosets	both	EAE	1	1	1	1	0	1	0	0	0	0
t Hart, 2005_2	Suppression of ongoing disease in a nonhuman primate model of multiple sclerosis by a human-anti-human IL-12p40 antibody	marmosets	male	EAE	1	1	1	1	0	1	1	0	0	0
t Hart, 2005_1	Treatment with chimeric anti-human CD40 antibody suppresses MRI-detectable inflammation and enlargement of pre-existing brain lesions in common marmosets affected by MOG-induced EAE	marmosets	male	EAE	1	1	1	0	0	1	0	0	0	0
Tagge, 2016	Spatio-Temporal Patterns of Demyelination and Remyelination in the Cuprizone Mouse Model	mice	male	Cuprizone	1	1	0	0	0	1	1	0	0	1
Talbott, 2016	Diffusion-Weighted Magnetic Resonance Imaging Characterization of White Matter Injury Produced by Axon-Sparing Demyelination and Severe Contusion Spinal Cord Injury in Rats	rats	female	EB	1	1	0	0	0	1	1	0	0	0
Talla, 2013	Noninvasive assessments of optic nerve neurodegeneration in transgenic mice with isolated optic neuritis	mice	NA	ON	1	1	0	0	0	0	1	0	0	0
Tambalo, 2015	Functional Magnetic Resonance Imaging of Rats with Experimental Autoimmune Encephalomyelitis Reveals Brain Cortex Remodeling	rats	male	EAE	1	1	1	0	1	1	1	0	0	0
Thiessen, 2013	Quantitative MRI and ultrastructural examination of the cuprizone mouse model of demyelination	mice	female	Cuprizone	1	1	0	0	0	1	0	0	0	0
Tobin, 2011	Reduced axonopathy and enhanced remyelination after chronic demyelination in fibroblast growth factor 2 (Fgf2)-null mice: differential detection with diffusion tensor imaging	mice	mixed	Cuprizone	1	1	0	1	1	1	0	0	0	0
Torkildsen, 2009	Effects of dietary intervention on MRI activity, de- and remyelination in the cuprizone model for demyelination	mice	female	Cuprizone	1	1	0	1	1	1	0	0	0	0
Tourdias, 2011_1	Adapted focal experimental autoimmune encephalomyelitis to allow MRI exploration of multiple sclerosis features	rats	female	Targeted EAE	1	1	1	0	1	1	0	0	0	0
Tourdias, 2011_2	Differential aquaporin 4 expression during edema build-up and resolution phases of brain inflammation	rats	male	Lysolecithin	1	1	0	0	0	1	1	0	0	0
Turati, 2015	In vivo quantitative magnetization transfer imaging correlates with histology during de- and remyelination in cuprizone-treated mice	mice	both	Cuprizone	1	1	0	1	1	1	1	0	0	0
Tysiak, 2009	Beyond blood brain barrier breakdown - in vivo detection of occult neuroinflammatory foci by magnetic nanoparticles in high field MRI	mice	female	EAE	1	1	1	0	0	1	1	0	0	0
VanLambalgen, 1987	Experimental allergic encephalomyelitis in rhesus monkeys: II. Treatment of EAE with anti-T lymphocyte subset monoclonal antibodies	rhesus monkeys	NA	EAE	1	1	1	0	0	0	0	0	0	0
Verhoye, 1996	In vivo noninvasive determination of abnormal water diffusion in the rat brain studied in an animal model for multiple sclerosis by diffusion-weighted NMR imaging	rats	NA	EAE	1	1	1	0	0	0	0	0	0	0
Vowinckel, 1997	PK11195 binding to the peripheral benzodiazepine receptor as a marker of microglia activation in multiple sclerosis and experimental autoimmune encephalomyelitis	mice	NA	EAE	1	1	1	0	0	0	0	0	0	0
Waiczies, 2012	Identification of cellular infiltrates during early stages of brain inflammation with magnetic resonance microscopy	mice	female	EAE	1	1	1	0	1	1	1	0	0	0
Waiczies, 2013	Visualizing brain inflammation with a shingled-leg radio-frequency head probe for 19F/1H MRI	mice	female	EAE	1	1	1	0	0	1	1	0	0	0
Wang, 2011	Quantification of increased cellularity during inflammatory demyelination	mice	male	Cuprizone	1	1	0	1	0	1	0	0	0	0
Wang, 2013	Diffusion tensor imaging detects treatment effects of FTY720 in experimental autoimmune encephalomyelitis mice	mice	female	EAE	1	1	1	0	0	1	0	0	0	0
Wang, 2014	Diffusion basis spectrum imaging detects and distinguishes coexisting subclinical inflammation, demyelination and axonal injury in experimental autoimmune encephalomyelitis mice	mice	female	EAE	1	1	1	0	0	1	0	0	0	0
Williams, 2011	Iron deposition is independent of cellular inflammation in a cerebral model of multiple sclerosis	mice	female	EAE + targeted EAE	1	1	0	0	1	1	1	0	0	0
Wood, 2016	Whole-brain ex-vivo quantitative MRI of the cuprizone mouse model	mice	male	Cuprizone	1	1	0	1	0	1	1	0	0	0
Wu, 2008	MRI identification of the rostral-caudal pattern of pathology within the corpus callosum in the cuprizone mouse model	mice	female	Cuprizone	1	1	0	0	0	1	0	0	0	0
Wuerfel, 2007	Mouse model mimics multiple sclerosis in the clinico-radiological paradox	mice	female	EAE	1	1	1	0	0	1	0	0	0	0
Wuerfel, 2010	Gadofluorine M-enhanced MRI shows involvement of circumventricular organs in neuroinflammation	mice	NA	EAE	1	1	1	0	0	1	1	0	0	0
Xiao, 2004	Therapeutic potential of IFN-gamma-modified dendritic cells in acute and chronic experimental allergic encephalomyelitis	rats	female	EAE	1	1	1	0	1	0	0	0	0	0
Xu, 1998_2	In vivo three-dimensional MR microscopy of mice with chronic relapsing experimental autoimmune encephalomyelitis after treatment with insulin-like growth factor-I	mice	female	EAE	1	1	1	0	0	1	0	0	0	0
Xu, 1998_1	Study of relapsing remitting experimental allergic encephalomyelitis SJL mouse model using MION-46L enhanced in vivo MRI: early histopathological correlation	mice	female	EAE	1	1	1	0	0	1	0	0	0	0
Yu, 2004	Remyelination assessment by MRI texture analysis in a cuprizone mouse model	mice	both	Cuprizone	0	1	0	0	0	0	0	0	0	0
Zaaraou, i2008	Monitoring demyelination and remyelination by magnetization transfer imaging in the mouse brain at 9.4 T	mice	NA	Cuprizone	1	1	0	0	0	1	0	0	0	0
Zhang, 2006	A novel MRI texture analysis of demyelination and inflammation in relapsing-remitting experimental allergic encephalomyelitis	mice	NA	EAE	1	1	1	0	0	1	0	0	0	0
Zhang, 2012	In vivo and ex vivo diffusion tensor imaging of cuprizone-induced demyelination in the mouse corpus callosum	mice	female	Cuprizone	1	1	0	0	0	1	0	0	0	0
Zhang, 2014	Active inflammation increases the heterogeneity of MRI texture in mice with relapsing experimental allergic encephalomyelitis	mice	female	EAE	1	1	1	0	0	1	0	0	0	0
Zhong, 2015	In Vivo Quantification of Inflammation in Experimental Autoimmune Encephalomyelitis Rats Using Fluorine-19 Magnetic Resonance Imaging Reveals Immune Cell Recruitment outside the Nervous System	rats	female	EAE	1	1	1	0	0	1	1	0	0	1

## Sheet: Metadata
Variable		Levels
Author_year	First author and publication year of study
Title	Title of study
Species	Used species in study	Species
Sex	Used sex(es) in study	Male, female
Model	Used animal model(s) in study	Model
Outcome_histology	Study used any histological outcome	0=no, 1=yes
Outcome_imaging	Study used any imaging outcome	0=no, 1=yes
Outcome_behaviour	Study used any behavioural outcome	0=no, 1=yes
Randomization	Study did randomize animals into treatment groups	0=no, 1=yes
Blinding	Study investigators were blinded	0=no, 1=yes
Welfare	Study was conducted in accordance with animal welfare guidelines	0=no, 1=yes
Conflict	A conflict of interest statement is present in the paper	0=no, 1=yes
Samplesize	The study conducted an a prior sample size calculation	0=no, 1=yes
ARRIVE	The study reports in accordance with the ARRIVE guidelines	0=no, 1=yes
Datastatement	The study has a data availability statement	0=no, 1=yes
